# Supplementary material for: Elaborating the Occurrence and Distribution of Per- and Polyfluoroalkyl Substances in Rivers and Sediment around a Typical Aging Landfill in China
Source: Toxics. 2023 Oct 11;11(10):852. doi: 10.3390/toxics11100852 (PMC10611052; doi:10.3390/toxics11100852)
Supplement: Supplementary file 1 [file toxics-11-00852-s001.zip]

Archive with 1 entries (1 files):
- toxics-2611215-supplementary.pdf
